# Supplementary material for: Family-Level Multimorbidity among Older Adults in India: Looking through a Syndemic Lens
Source: Int J Environ Res Public Health. 2022 Aug 10;19(16):9850. doi: 10.3390/ijerph19169850 (PMC9408391; doi:10.3390/ijerph19169850)
Supplement: Supplementary file 1 [file ijerph-19-09850-s001.zip]

Archive with 1 entries (1 files):
- ijerph-1816581-supplementary.pdf
